# Supplementary material for: Timbe (Acaciella angustissima) as an Alternative Source of Compounds with Biological Activity: Antidiabetic
Source: Pharmaceuticals (Basel). 2025 Apr 18;18(4):593. doi: 10.3390/ph18040593 (PMC12030449; doi:10.3390/ph18040593)
Supplement: Supplementary file 1 [file pharmaceuticals-18-00593-s001.zip]

Archive with 1 entries (1 files):
- pharmaceuticals-3593331-supplementary.pdf
